# Supplementary material for: Nitrogen and Microelements Co-Drive the Decomposition of Typical Grass Litter in the Loess Plateau, China
Source: Plants (Basel). 2024 Mar 7;13(6):753. doi: 10.3390/plants13060753 (PMC10975666; doi:10.3390/plants13060753)
Supplement: Supplementary file 1 [file plants-13-00753-s001.zip]

Archive with 1 entries (1 files):
- plants-2853294-supplementary.pdf
